# Supplementary material for: Glutathione Modulation in PVYNTN Susceptible and Resistant Potato Plant Interactions
Source: Int J Mol Sci. 2022 Mar 30;23(7):3797. doi: 10.3390/ijms23073797 (PMC8998174; doi:10.3390/ijms23073797)
Supplement: Supplementary file 1 [file ijms-23-03797-s001.zip]

Archive with 1 entries (1 files):
- ijms-1644222-supplementary.pdf
